# Supplementary material for: GOPhage: protein function annotation for bacteriophages by integrating the genomic context
Source: Brief Bioinform. 2025 Jan 22;26(1):bbaf014. doi: 10.1093/bib/bbaf014 (PMC11751364; doi:10.1093/bib/bbaf014)
Supplement: supplementary_1213_bbaf014 [file supplementary_1213_bbaf014.zip]

Archive with 1 entries (1 files):
- supplementary_1213_bbaf014.tex
